# Supplementary material for: Determination of SLES in Personal Care Products by Colloid Titration with Light Reflection Measurements
Source: Molecules. 2021 May 5;26(9):2716. doi: 10.3390/molecules26092716 (PMC8124727; doi:10.3390/molecules26092716)
Supplement: Supplementary file 1 [file molecules-26-02716-s001.zip]

Archive with 1 entries (1 files):
- Fig.S1 - szampony-fot-4f.pdf
